# Supplementary material for: Abuse, self-harm and suicidal ideation in the UK during the COVID-19 pandemic
Source: Br J Psychiatry. 2020 Jul 13:1–4. doi: 10.1192/bjp.2020.130 (PMC7360935; doi:10.1192/bjp.2020.130)
Supplement: Supplementary file 1 [file S0007125020001300sup.zip]

Archive with 4 entries (4 files):
- S0007125020001300sup001.docx
- S0007125020001300sup002.pdf
- S0007125020001300sup003.pdf
- S0007125020001300sup004.pdf
